# Supplementary material for: Urinary cancer detection by the target urine volatile organic compounds biosensor platform
Source: Sci Rep. 2024 Feb 12;14:3551. doi: 10.1038/s41598-024-54138-1 (PMC10861584; doi:10.1038/s41598-024-54138-1)
Supplement: Supplementary file 1 — Supplementary Information. [file 41598_2024_54138_MOESM1_ESM.xlsx]

## Sheet: Min&Time
id	Sample	group	group id	Series1												Series2												Series3												Series4
				Interval1(1,400)		Interval2(401,800)		Interval3(801,1200)		Interval4(1201,1600)		Interval5(1601,2000)		Interval6(2001,2400)		Interval1(1,400)		Interval2(401,800)		Interval3(801,1200)		Interval4(1201,1600)		Interval5(1601,2000)		Interval6(2001,2400)		Interval1(1,400)		Interval2(401,800)		Interval3(801,1200)		Interval4(1201,1600)		Interval5(1601,2000)		Interval6(2001,2400)		Interval1(1,400)		Interval2(401,800)		Interval3(801,1200)		Interval4(1201,1600)		Interval5(1601,2000)
				Min	Time	Min	Time	Min	Time	Min	Time	Min	Time	Min	Time	Min	Time	Min	Time	Min	Time	Min	Time	Min	Time	Min	Time	Min	Time	Min	Time	Min	Time	Min	Time	Min	Time	Min	Time	Min	Time	Min	Time	Min	Time	Min	Time	Min	Time
1	Bladder1	cancer	1	7952	400	7858	400	7472	400	6616	400	5990	51	5692	36	7950	400	6469	94	5346	36	5362	30	5700	29	5894	27	7942	400	7382	153	6946	42	7030	42	7244	35	7264	34	7946	400	7692	67	7462	29	7446	30	7500	29
2	Bladder2	cancer	1	7952	400	7862	400	7492	400	6650	400	6032	57	5705	36	7946	400	5996	72	5186	35	5344	30	5736	30	5970	27	7942	400	7256	124	6683	48	6750	42	7010	40	7060	36	7944	400	7682	59	7430	29	7412	31	7481	26
3	Bladder3	cancer	1	7952	400	7889	400	7624	400	6920	400	6353	400	5938	40	7937	400	5726	59	5152	34	5362	29	5835	27	6140	26	7943	400	7456	99	7052	42	7216	39	7431	35	7454	33	7948	400	7899	400	7808	40	7688	50	7616	33
4	Bladder4	cancer	1	7952	400	7875	400	7556	400	6774	400	6183	61	5794	38	7939	400	5690	61	5096	34	5340	30	5779	28	6018	27	7944	400	7344	202	6827	49	6846	40	7071	40	7134	41	7948	400	7724	57	7570	29	7545	34	7545	29
5	Bladder5	cancer	1	7946	400	7872	400	7559	400	6792	400	6208	61	5832	37	7944	400	6324	83	5298	36	5395	30	5832	29	6086	27	7939	400	7331	235	6794	46	6826	39	7058	41	7116	38	7944	400	7788	63	7650	31	7600	34	7570	33
6	Bladder6	cancer	1	7948	400	7858	400	7497	400	6683	400	6077	56	5752	38	7944	400	6162	78	5247	35	5399	30	5842	29	6098	26	7944	400	7348	261	6792	49	6827	39	7066	39	7170	38	7946	400	7754	60	7600	30	7565	36	7550	29
7	Bladder7	cancer	1	7952	400	7853	400	7478	400	6632	400	6007	57	5694	36	7943	400	6106	73	5265	35	5440	31	5883	29	6112	28	7943	400	7439	400	6889	49	6830	43	6994	43	7036	39	7943	400	7688	60	7517	29	7516	33	7537	27
8	Bladder8	cancer	1	7952	400	7856	400	7485	400	6657	400	6042	54	5726	39	7946	400	6298	82	5353	36	5478	31	5923	30	6160	30	7943	400	7439	400	6891	50	6834	40	7004	42	7050	40	7943	400	7705	62	7545	28	7529	35	7539	30
9	Bladder9	cancer	1	7952	400	7850	400	7452	400	6576	400	5934	62	5576	36	7946	400	6010	73	5132	35	5274	30	5617	31	5773	28	7655	2	7332	119	6890	54	6788	43	6942	45	6975	35	7939	400	7600	57	7350	27	7420	32	7517	26
10	Bladder10	cancer	1	7952	400	7850	400	7433	400	6543	400	5907	50	5602	37	7949	400	6840	178	5587	41	5414	31	5723	30	5872	28	7930	400	7534	178	7081	59	6962	43	7112	48	7140	40	7939	400	7561	53	7318	29	7391	31	7498	29
11	Bladder11	cancer	1	7942	400	7827	400	7375	400	6434	400	5792	52	5520	36	7942	400	6923	400	5654	47	5272	33	5558	31	5705	28	7922	400	7555	142	7106	60	6971	44	7108	43	7128	49	7930	400	7340	56	7102	28	7278	28	7468	25
12	Bladder12	cancer	1	7939	400	7832	400	7391	400	6476	400	5856	48	5630	34	7939	400	7120	400	5940	50	5432	31	5731	31	5930	27	7933	400	7630	400	7198	59	7048	45	7180	42	7199	40	7930	400	7606	52	7449	29	7474	31	7533	31
13	Bladder13	cancer	1	7948	400	7862	400	7516	400	6728	400	6145	49	5886	35	7950	400	7802	400	7215	400	6492	52	6262	34	6384	30	7946	400	7788	400	7560	54	7450	43	7464	49	7420	392	7940	400	7657	55	7546	27	7580	31	7594	32
14	Bladder14	cancer	1	7948	400	7868	400	7530	400	6758	400	6184	52	5918	36	7950	400	7818	400	7254	400	6546	55	6296	35	6426	29	7946	400	7790	400	7560	56	7460	43	7476	47	7430	45	7942	400	7693	56	7582	27	7604	31	7610	31
15	Bladder15	cancer	1	7952	400	7866	400	7512	400	6702	400	6107	54	5820	35	7952	400	7618	400	6869	98	6076	40	6117	32	6316	29	7946	400	7798	400	7596	55	7506	45	7478	54	7404	396	7946	400	7776	60	7635	30	7586	35	7561	31
16	Prostate1	cancer	1	7952	400	7853	400	7458	400	6590	400	5965	50	5697	36	7950	400	6520	94	5402	37	5414	30	5805	32	6042	26	7948	400	7350	140	6754	49	6795	43	7045	36	7080	32	7944	400	7730	63	7516	32	7466	32	7497	32
17	Prostate2	cancer	1	7948	400	7872	400	7554	400	6776	400	6178	62	5788	37	7942	400	5916	69	5149	35	5346	31	5794	28	6036	27	7942	400	7343	212	6838	47	6879	40	7102	41	7140	37	7940	400	7734	63	7574	30	7555	33	7552	30
18	Prostate3	cancer	1	7952	400	7853	400	7456	400	6574	400	5939	56	5618	36	7948	400	6268	85	5238	37	5322	32	5656	30	5798	31	7724	400	7164	144	6720	47	6748	41	6954	41	6978	40	7944	400	7680	65	7494	29	7502	36	7539	27
19	Prostate4	cancer	1	7952	400	7853	400	7476	400	6632	400	6006	58	5682	38	7942	400	5886	67	5186	35	5404	31	5846	30	6061	28	7942	400	7442	400	6904	49	6836	45	6989	49	7028	37	7943	400	7686	59	7518	28	7506	31	7537	28
20	Prostate5	cancer	1	7946	400	7864	400	7520	400	6704	400	6103	57	5772	35	7904	400	5407	53	4994	34	5215	28	5628	27	5904	25	7931	400	7225	91	6716	46	6786	45	6994	47	7052	44	7939	400	7106	52	6954	27	7298	29	7454	31
21	Prostate6	cancer	1	7942	400	7824	400	7372	400	6432	400	5796	50	5572	34	7942	400	7128	400	5946	51	5402	32	5678	31	5848	28	7934	400	7628	400	7205	57	7050	47	7176	42	7186	43	7930	400	7564	53	7375	28	7414	31	7516	25
22	Prostate7	cancer	1	7942	400	7831	400	7420	400	6520	400	5850	59	5462	37	7870	400	5020	51	4808	35	5166	32	5651	34	5856	34	7944	400	7521	271	7000	87	6934	44	7134	44	7224	43	7894	400	7164	39	7088	26	7278	27	7468	41
23	Prostate8	cancer	1	7943	400	7860	400	7501	400	6648	400	6022	55	5662	35	7915	400	5476	58	5080	34	5377	31	5870	30	6132	28	7947	400	7692	400	7318	59	7192	46	7330	48	7380	41	7927	400	6962	42	6966	24	7263	25	7474	23
24	Prostate9	cancer	1	7939	400	7869	400	7568	400	6821	400	6252	65	5899	37	7938	400	6500	86	5505	38	5523	32	5975	30	6263	27	7939	400	7638	400	7257	55	7144	45	7292	61	7319	41	7936	400	7629	52	7523	26	7564	35	7582	36
25	Prostate10	cancer	1	7938	400	7856	400	7520	400	6738	400	6148	57	5830	38	7938	400	6782	99	5712	41	5587	32	6004	30	6276	32	7934	400	7688	400	7363	58	7209	46	7306	41	7316	47	7932	400	7690	57	7580	28	7596	39	7596	30
26	Prostate11	cancer	1	7946	400	7850	400	7485	400	6680	400	6077	58	5792	36	7946	400	7279	400	6242	53	5729	35	5998	31	6182	31	7943	400	7688	400	7340	58	7205	44	7304	43	7298	51	7937	400	7536	53	7390	27	7463	29	7534	29
27	Prostate12	cancer	1	7944	400	7854	400	7495	400	6684	400	6092	52	5824	35	7944	400	7740	400	7027	400	6234	46	6132	33	6292	30	7936	400	7734	400	7448	60	7310	46	7368	46	7343	43	7934	400	7686	57	7564	32	7577	33	7588	33
28	Prostate13	cancer	1	7954	400	7880	400	7566	400	6782	400	6202	55	5853	36	7952	400	6837	116	5696	40	5568	32	5989	32	6254	30	7950	400	7738	400	7475	54	7414	45	7423	47	7378	64	7952	400	7608	54	7454	29	7474	35	7505	32
29	Prostate14	cancer	1	7965	400	7872	400	7462	400	6574	400	5953	50	5720	37	7968	400	7667	400	6752	400	5900	38	5899	30	6016	32	7965	400	7843	400	7673	52	7576	46	7545	48	7462	382	7964	400	7625	55	7448	27	7468	29	7521	29
30	Prostate15	cancer	1	7964	400	7844	400	7378	400	6442	400	5784	49	5494	36	7966	400	7114	400	5834	59	5262	34	5658	32	5776	33	7966	400	7806	400	7520	70	7408	44	7459	67	7414	61	7948	400	6342	44	6308	26	6816	28	7298	23
31	Prostate16	cancer	1	7962	400	7847	400	7408	400	6512	400	5874	49	5625	36	7964	400	7789	400	7082	400	6278	52	6007	34	6042	36	7965	400	7868	400	7722	58	7622	45	7581	49	7478	399	7958	400	7513	55	7336	28	7376	29	7464	27
32	BPH1	noncancer	2	7948	400	7838	400	7405	400	6498	400	5864	50	5594	37	7948	400	6741	159	5470	41	5337	30	5662	30	5828	29	7932	400	7372	400	6804	55	6712	45	6898	38	6923	37	7940	400	7660	59	7472	30	7471	35	7518	30
33	BPH2	noncancer	2	7954	400	7862	400	7475	400	6628	400	6024	47	5790	36	7956	400	7592	400	6728	400	5896	37	6034	30	6198	29	7923	1	7552	400	7054	54	6894	45	7086	39	7132	42	7948	400	7625	62	7446	30	7472	31	7526	28
34	BPH3	noncancer	2	7948	400	7850	400	7462	400	6594	400	5958	60	5610	36	7944	400	6221	83	5208	36	5258	31	5642	29	5830	31	7920	400	7438	279	6884	56	6776	42	6958	53	7008	41	7938	400	7582	61	7272	29	7308	30	7454	30
35	BPH4	noncancer	2	7938	400	7842	400	7462	400	6638	400	6036	55	5738	36	7942	400	7428	400	6472	66	5780	37	5980	32	6166	33	7939	400	7626	400	7216	60	7070	44	7206	43	7234	42	7930	400	6998	52	6766	27	7116	28	7392	28
36	BPH5	noncancer	2	7938	400	7842	400	7462	400	6638	400	6036	55	5738	36	7942	400	7428	400	6472	66	5780	37	5980	32	6166	33	7939	400	7626	400	7216	60	7070	44	7206	43	7234	42	7930	400	6998	52	6766	27	7116	28	7392	28
37	BPH6	noncancer	2	7946	400	7854	400	7484	400	6674	400	6074	52	5782	37	7946	400	7610	400	6792	400	5939	39	5984	33	6116	32	7937	400	7700	400	7372	60	7224	47	7312	43	7302	43	7936	400	7588	56	7456	28	7516	28	7564	27
38	BPH7	noncancer	2	7944	400	7858	400	7507	400	6704	400	6116	51	5843	37	7944	400	7678	400	6937	400	6133	41	6134	32	6330	30	7936	400	7747	400	7481	60	7341	46	7385	46	7372	43	7934	400	7718	56	7592	31	7596	33	7598	32
39	BPH8	noncancer	2	7948	400	7866	400	7516	400	6721	400	6133	52	5840	36	7950	400	7459	400	6543	62	5888	37	6071	33	6254	30	7948	400	7725	400	7421	54	7324	44	7391	41	7376	43	7942	400	7484	49	7335	26	7455	28	7538	31
40	BPH9	noncancer	2	7959	400	7880	400	7533	400	6718	400	6125	53	5844	35	7962	400	7536	400	6690	66	5937	35	6054	32	6240	29	7953	400	7798	400	7586	56	7478	43	7474	54	7420	62	7955	400	7710	61	7602	27	7623	29	7630	28
41	BPH10	noncancer	2	7964	400	7884	400	7539	400	6762	400	6190	51	5934	37	7966	400	7818	400	7193	400	6433	55	6160	34	6205	33	7966	400	7800	400	7561	60	7453	42	7470	51	7412	390	7958	400	7726	57	7606	31	7620	32	7624	34
42	BPH11	noncancer	2	7964	400	7886	400	7548	400	6786	400	6224	51	5994	35	7966	400	7858	400	7368	400	6698	60	6327	39	6362	31	7966	400	7826	400	7614	63	7514	45	7516	47	7439	384	7960	400	7766	57	7648	29	7646	34	7635	39
43	BPH12	noncancer	2	7964	400	7890	400	7568	400	6820	400	6270	48	6038	34	7966	400	7872	400	7426	400	6794	73	6401	37	6446	34	7966	400	7832	400	7626	56	7532	41	7532	48	7455	399	7962	400	7805	63	7692	32	7672	31	7650	35
44	BPH13	noncancer	2	7949	400	7862	400	7508	400	6689	400	6093	52	5804	36	7952	400	7660	400	6912	400	6106	40	6103	31	6298	29	7946	400	7793	400	7593	52	7502	47	7469	53	7392	377	7948	400	7776	58	7634	30	7584	36	7564	30
45	BPH14	noncancer	2	7962	400	7859	400	7454	400	6591	400	5974	52	5723	35	7962	400	7820	400	7194	400	6439	64	6119	34	6170	31	7963	400	7874	400	7740	62	7644	44	7596	69	7494	377	7958	400	7565	55	7396	28	7428	32	7491	28
46	BPH15	noncancer	2	7959	400	7866	400	7481	400	6638	400	6030	49	5773	35	7962	400	7840	400	7276	400	6560	60	6196	33	6245	32	7963	400	7878	400	7746	58	7651	48	7608	49	7501	398	7958	400	7636	55	7468	30	7481	30	7518	29
47	BPH16	noncancer	2	7959	400	7869	400	7502	400	6682	400	6082	52	5808	37	7962	400	7842	400	7286	400	6577	56	6219	36	6280	31	7963	400	7875	400	7744	53	7651	42	7604	54	7504	390	7958	400	7644	54	7481	29	7497	31	7528	29
48	igA1	noncancer	2	7954	400	7858	400	7462	400	6580	400	5942	56	5612	37	7950	400	6061	80	5174	35	5290	31	5648	29	5818	26	7934	400	7490	161	6946	62	6786	49	6964	40	6998	40	7944	400	7635	59	7396	28	7406	32	7496	28
49	LUPUS1	noncancer	2	7949	400	7866	400	7520	400	6735	400	6149	54	5890	37	7949	400	6802	100	5713	41	5676	30	6081	29	6326	28	7949	400	7501	400	6952	52	6904	43	7141	37	7192	37	7943	400	7706	60	7555	29	7549	30	7552	33
50	LUPUS2	noncancer	2	7946	400	7858	400	7494	400	6655	400	6042	58	5709	36	7944	400	6412	88	5356	37	5375	30	5766	30	6000	26	7933	400	7488	248	6969	58	6875	43	7042	43	7100	39	7936	400	7634	58	7400	31	7410	33	7478	30
51	MN1	noncancer	2	7954	400	7858	400	7460	400	6606	400	5992	50	5730	35	7956	400	7390	400	6362	61	5686	34	5898	31	6052	29	7858	400	7427	158	6952	55	6810	46	7018	39	7074	41	7946	400	7549	62	7292	28	7354	29	7476	28
52	MN2	noncancer	2	7952	400	7843	400	7432	400	6526	400	5863	58	5488	42	7922	400	5194	56	4782	34	5076	32	5501	33	5666	34	7944	400	7272	170	6673	59	6616	42	6885	41	6956	44	7938	400	7050	50	6910	26	7138	28	7453	26
53	Minimal	noncancer	2	7952	400	7841	400	7420	400	6521	400	5877	52	5550	37	7948	400	6028	78	5075	35	5196	31	5515	29	5674	28	7863	1	7206	125	6693	57	6609	45	6831	38	6868	39	7944	400	7474	63	7130	28	7262	30	7468	26
54	ANCA1	noncancer	2	7948	400	7842	400	7421	400	6528	400	5900	54	5634	38	7948	400	6878	400	5618	43	5390	31	5726	29	5914	27	7940	400	7359	304	6774	52	6699	45	6906	37	6939	34	7942	400	7680	68	7512	28	7506	29	7532	28
55	RCC1	cancer	1	7950	400	7875	400	7560	400	6786	400	6204	55	5842	38	7938	400	5830	65	5128	35	5346	30	5794	29	6065	30	7948	400	7405	400	6814	54	6784	45	7013	42	7100	44	7944	400	7618	54	7416	28	7424	38	7494	30
56	control1	normal	3	7954	400	7878	400	7538	400	6702	400	6096	56	5757	39	7948	400	6109	81	5144	35	5238	29	5634	28	5900	28	7950	400	7497	82	7282	39	7392	40	7552	39	7533	376	7948	400	7795	400	7600	31	7538	33	7544	30
57	control2	normal	3	7954	400	7864	400	7496	400	6612	400	5968	60	5580	36	7930	400	5432	54	4986	33	5206	29	5616	28	5853	26	7946	400	7398	86	7048	44	7172	40	7375	34	7384	33	7944	400	7635	400	7327	29	7308	28	7438	26
58	control3	normal	3	7952	400	7873	400	7544	400	6731	400	6122	66	5741	37	7942	400	5736	61	5118	34	5292	29	5725	28	6006	26	7946	400	7476	111	7055	44	7160	43	7362	35	7378	33	7948	400	7760	66	7542	31	7474	34	7489	28
59	control4	normal	3	7952	400	7864	400	7504	400	6705	400	6112	54	5830	37	7923	400	5614	52	5202	33	5460	31	5910	29	6187	27	7950	400	7132	132	6480	47	6614	42	7004	41	7118	39	7948	400	6996	52	6728	25	7188	28	7448	27
60	control5	normal	3	7952	400	7866	400	7516	400	6696	400	6090	55	5780	36	7943	400	5976	66	5241	34	5426	29	5888	29	6180	25	7946	400	7522	127	7122	43	7242	41	7446	34	7462	30	7948	400	7872	73	7741	34	7622	48	7565	33
61	control6	normal	3	7950	400	7882	400	7604	400	6888	400	6330	61	5944	36	7944	400	6154	72	5342	35	5524	31	6002	28	6290	27	7942	400	7375	226	6834	47	6896	39	7160	40	7214	34	7944	400	7866	63	7758	31	7674	39	7604	32
62	control7	normal	3	7948	400	7863	400	7530	400	6744	400	6155	57	5836	36	7942	400	6235	77	5362	37	5528	30	5997	29	6282	26	7942	400	7378	239	6827	44	6888	39	7148	37	7198	32	7944	400	7834	68	7714	37	7636	43	7576
63	control8	normal	3	7948	400	7859	400	7514	400	6712	400	6116	57	5804	36	7942	400	6209	77	5343	36	5520	30	5990	29	6274	27	7942	400	7331	217	6778	47	6858	39	7128	38	7180	33	7944	400	7793	66	7660	30	7598	36	7558	29
64	control9	normal	3	7954	400	7866	400	7518	400	6705	400	6090	60	5709	36	7938	400	5652	60	5086	34	5336	30	5754	33	5963	27	7728	1	7318	131	6866	53	6800	45	6949	38	6988	38	7944	400	7680	65	7468	29	7492	30	7552	33
[truncated: 14 more columns]

## Sheet: Min
	Sample	Series1						Series2						Series3						Series4						Series5
		Interval1(1,400)	Interval2(401,800)	Interval3(801,1200)	Interval4(1201,1600)	Interval5(1601,2000)	Interval6(2001,2400)	Interval1(1,400)	Interval2(401,800)	Interval3(801,1200)	Interval4(1201,1600)	Interval5(1601,2000)	Interval6(2001,2400)	Interval1(1,400)	Interval2(401,800)	Interval3(801,1200)	Interval4(1201,1600)	Interval5(1601,2000)	Interval6(2001,2400)	Interval1(1,400)	Interval2(401,800)	Interval3(801,1200)	Interval4(1201,1600)	Interval5(1601,2000)	Interval6(2001,2400)	Interval1(1,400)	Interval2(401,800)	Interval3(801,1200)	Interval4(1201,1600)	Interval5(1601,2000)	Interval6(2001,2400)
		Min	Min	Min	Min	Min	Min	Min	Min	Min	Min	Min	Min	Min	Min	Min	Min	Min	Min	Min	Min	Min	Min	Min	Min	Min	Min	Min	Min	Min	Min
	Bladder1	7952	7858	7472	6616	5990	5692	7950	6469	5346	5362	5700	5894	7942	7382	6946	7030	7244	7264	7946	7692	7462	7446	7500	7536	7946	7900	7830	7754	7708	7698
	Bladder2	7952	7862	7492	6650	6032	5705	7946	5996	5186	5344	5736	5970	7942	7256	6683	6750	7010	7060	7944	7682	7430	7412	7481	7523	7946	7896	7828	7756	7715	7699
	Bladder3	7952	7889	7624	6920	6353	5938	7937	5726	5152	5362	5835	6140	7943	7456	7052	7216	7431	7454	7948	7899	7808	7688	7616	7582	7946	7907	7852	7789	7757	7736
	Bladder4	7952	7875	7556	6774	6183	5794	7939	5690	5096	5340	5779	6018	7944	7344	6827	6846	7071	7134	7948	7724	7570	7545	7545	7552	7950	7907	7846	7778	7741	7721
	Bladder5	7946	7872	7559	6792	6208	5832	7944	6324	5298	5395	5832	6086	7939	7331	6794	6826	7058	7116	7944	7788	7650	7600	7570	7560	7942	7908	7853	7789	7754	7731
	Bladder6	7948	7858	7497	6683	6077	5752	7944	6162	5247	5399	5842	6098	7944	7348	6792	6827	7066	7170	7946	7754	7600	7565	7550	7544	7946	7908	7853	7789	7756	7734
	Bladder7	7952	7853	7478	6632	6007	5694	7943	6106	5265	5440	5883	6112	7943	7439	6889	6830	6994	7036	7943	7688	7517	7516	7537	7556	7949	7911	7856	7782	7747	7728
	Bladder8	7952	7856	7485	6657	6042	5726	7946	6298	5353	5478	5923	6160	7943	7439	6891	6834	7004	7050	7943	7705	7545	7529	7539	7550	7949	7914	7857	7787	7752	7734
	Bladder9	7952	7850	7452	6576	5934	5576	7946	6010	5132	5274	5617	5773	7655	7332	6890	6788	6942	6975	7939	7600	7350	7420	7517	7568	7950	7900	7827	7741	7696	7686
	Bladder10	7952	7850	7433	6543	5907	5602	7949	6840	5587	5414	5723	5872	7930	7534	7081	6962	7112	7140	7939	7561	7318	7391	7498	7550	7946	7904	7834	7751	7705	7702
	Bladder11	7942	7827	7375	6434	5792	5520	7942	6923	5654	5272	5558	5705	7922	7555	7106	6971	7108	7128	7930	7340	7102	7278	7468	7550	7938	7888	7819	7738	7698	7698
	Bladder12	7939	7832	7391	6476	5856	5630	7939	7120	5940	5432	5731	5930	7933	7630	7198	7048	7180	7199	7930	7606	7449	7474	7533	7576	7938	7904	7856	7794	7760	7741
	Bladder13	7948	7862	7516	6728	6145	5886	7950	7802	7215	6492	6262	6384	7946	7788	7560	7450	7464	7420	7940	7657	7546	7580	7594	7590	7948	7920	7875	7816	7779	7760
	Bladder14	7948	7868	7530	6758	6184	5918	7950	7818	7254	6546	6296	6426	7946	7790	7560	7460	7476	7430	7942	7693	7582	7604	7610	7598	7948	7924	7880	7824	7788	7768
	Bladder15	7952	7866	7512	6702	6107	5820	7952	7618	6869	6076	6117	6316	7946	7798	7596	7506	7478	7404	7946	7776	7635	7586	7561	7552	7948	7923	7878	7818	7786	7764
	Prostate1	7952	7853	7458	6590	5965	5697	7950	6520	5402	5414	5805	6042	7948	7350	6754	6795	7045	7080	7944	7730	7516	7466	7497	7528	7948	7907	7846	7782	7745	7724
	Prostate2	7948	7872	7554	6776	6178	5788	7942	5916	5149	5346	5794	6036	7942	7343	6838	6879	7102	7140	7940	7734	7574	7555	7552	7554	7946	7908	7847	7777	7744	7724
	Prostate3	7952	7853	7456	6574	5939	5618	7948	6268	5238	5322	5656	5798	7724	7164	6720	6748	6954	6978	7944	7680	7494	7502	7539	7561	7948	7901	7832	7752	7705	7696
	Prostate4	7952	7853	7476	6632	6006	5682	7942	5886	5186	5404	5846	6061	7942	7442	6904	6836	6989	7028	7943	7686	7518	7506	7537	7561	7949	7910	7852	7776	7739	7720
	Prostate5	7946	7864	7520	6704	6103	5772	7904	5407	4994	5215	5628	5904	7931	7225	6716	6786	6994	7052	7939	7106	6954	7298	7454	7512	7943	7910	7862	7786	7747	7731
	Prostate6	7942	7824	7372	6432	5796	5572	7942	7128	5946	5402	5678	5848	7934	7628	7205	7050	7176	7186	7930	7564	7375	7414	7516	7566	7940	7900	7850	7788	7754	7736
	Prostate7	7942	7831	7420	6520	5850	5462	7870	5020	4808	5166	5651	5856	7944	7521	7000	6934	7134	7224	7894	7164	7088	7278	7468	7552	7944	7894	7826	7732	7713	7735
	Prostate8	7943	7860	7501	6648	6022	5662	7915	5476	5080	5377	5870	6132	7947	7692	7318	7192	7330	7380	7927	6962	6966	7263	7474	7564	7946	7906	7837	7756	7714	7710
	Prostate9	7939	7869	7568	6821	6252	5899	7938	6500	5505	5523	5975	6263	7939	7638	7257	7144	7292	7319	7936	7629	7523	7564	7582	7587	7939	7907	7858	7795	7763	7745
	Prostate10	7938	7856	7520	6738	6148	5830	7938	6782	5712	5587	6004	6276	7934	7688	7363	7209	7306	7316	7932	7690	7580	7596	7596	7585	7936	7910	7863	7808	7773	7752
	Prostate11	7946	7850	7485	6680	6077	5792	7946	7279	6242	5729	5998	6182	7943	7688	7340	7205	7304	7298	7937	7536	7390	7463	7534	7566	7942	7912	7859	7792	7758	7741
	Prostate12	7944	7854	7495	6684	6092	5824	7944	7740	7027	6234	6132	6292	7936	7734	7448	7310	7368	7343	7934	7686	7564	7577	7588	7587	7940	7914	7869	7811	7778	7757
	Prostate13	7954	7880	7566	6782	6202	5853	7952	6837	5696	5568	5989	6254	7950	7738	7475	7414	7423	7378	7952	7608	7454	7474	7505	7538	7952	7920	7868	7798	7761	7750
	Prostate14	7965	7872	7462	6574	5953	5720	7968	7667	6752	5900	5899	6016	7965	7843	7673	7576	7545	7462	7964	7625	7448	7468	7521	7564	7965	7927	7862	7784	7741	7741
	Prostate15	7964	7844	7378	6442	5784	5494	7966	7114	5834	5262	5658	5776	7966	7806	7520	7408	7459	7414	7948	6342	6308	6816	7298	7480	7962	7902	7802	7688	7640	7686
	Prostate16	7962	7847	7408	6512	5874	5625	7964	7789	7082	6278	6007	6042	7965	7868	7722	7622	7581	7478	7958	7513	7336	7376	7464	7517	7960	7922	7860	7782	7740	7729
	BPH1	7948	7838	7405	6498	5864	5594	7948	6741	5470	5337	5662	5828	7932	7372	6804	6712	6898	6923	7940	7660	7472	7471	7518	7548	7946	7904	7840	7760	7718	7696
	BPH2	7954	7862	7475	6628	6024	5790	7956	7592	6728	5896	6034	6198	7923	7552	7054	6894	7086	7132	7948	7625	7446	7472	7526	7556	7952	7918	7866	7798	7764	7742
	BPH3	7948	7850	7462	6594	5958	5610	7944	6221	5208	5258	5642	5830	7920	7438	6884	6776	6958	7008	7938	7582	7272	7308	7454	7532	7946	7896	7824	7732	7683	7680
	BPH4	7938	7842	7462	6638	6036	5738	7942	7428	6472	5780	5980	6166	7939	7626	7216	7070	7206	7234	7930	6998	6766	7116	7392	7500	7938	7894	7830	7750	7710	7702
	BPH5	7938	7842	7462	6638	6036	5738	7942	7428	6472	5780	5980	6166	7939	7626	7216	7070	7206	7234	7930	6998	6766	7116	7392	7500	7938	7894	7830	7750	7710	7702
	BPH6	7946	7854	7484	6674	6074	5782	7946	7610	6792	5939	5984	6116	7937	7700	7372	7224	7312	7302	7936	7588	7456	7516	7564	7584	7942	7904	7841	7772	7734	7730
	BPH7	7944	7858	7507	6704	6116	5843	7944	7678	6937	6133	6134	6330	7936	7747	7481	7341	7385	7372	7934	7718	7592	7596	7598	7592	7940	7914	7872	7816	7784	7762
	BPH8	7948	7866	7516	6721	6133	5840	7950	7459	6543	5888	6071	6254	7948	7725	7421	7324	7391	7376	7942	7484	7335	7455	7538	7572	7948	7911	7850	7779	7742	7738
	BPH9	7959	7880	7533	6718	6125	5844	7962	7536	6690	5937	6054	6240	7953	7798	7586	7478	7474	7420	7955	7710	7602	7623	7630	7632	7958	7926	7875	7810	7778	7763
	BPH10	7964	7884	7539	6762	6190	5934	7966	7818	7193	6433	6160	6205	7966	7800	7561	7453	7470	7412	7958	7726	7606	7620	7624	7618	7964	7930	7875	7808	7774	7768
	BPH11	7964	7886	7548	6786	6224	5994	7966	7858	7368	6698	6327	6362	7966	7826	7614	7514	7516	7439	7960	7766	7648	7646	7635	7622	7964	7938	7895	7836	7804	7786
	BPH12	7964	7890	7568	6820	6270	6038	7966	7872	7426	6794	6401	6446	7966	7832	7626	7532	7532	7455	7962	7805	7692	7672	7650	7628	7964	7940	7900	7846	7811	7793
	BPH13	7949	7862	7508	6689	6093	5804	7952	7660	6912	6106	6103	6298	7946	7793	7593	7502	7469	7392	7948	7776	7634	7584	7564	7554	7949	7923	7880	7824	7788	7768
	BPH14	7962	7859	7454	6591	5974	5723	7962	7820	7194	6439	6119	6170	7963	7874	7740	7644	7596	7494	7958	7565	7396	7428	7491	7529	7958	7927	7872	7799	7760	7744
	BPH15	7959	7866	7481	6638	6030	5773	7962	7840	7276	6560	6196	6245	7963	7878	7746	7651	7608	7501	7958	7636	7468	7481	7518	7543	7958	7930	7878	7811	7774	7754
	BPH16	7959	7869	7502	6682	6082	5808	7962	7842	7286	6577	6219	6280	7963	7875	7744	7651	7604	7504	7958	7644	7481	7497	7528	7548	7958	7932	7882	7818	7780	7760
	igA1	7954	7858	7462	6580	5942	5612	7950	6061	5174	5290	5648	5818	7934	7490	6946	6786	6964	6998	7944	7635	7396	7406	7496	7550	7952	7906	7836	7748	7702	7694
	LUPUS1	7949	7866	7520	6735	6149	5890	7949	6802	5713	5676	6081	6326	7949	7501	6952	6904	7141	7192	7943	7706	7555	7549	7552	7562	7948	7917	7868	7808	7776	7756
	LUPUS2	7946	7858	7494	6655	6042	5709	7944	6412	5356	5375	5766	6000	7933	7488	6969	6875	7042	7100	7936	7634	7400	7410	7478	7529	7942	7898	7834	7762	7720	7705
	MN1	7954	7858	7460	6606	5992	5730	7956	7390	6362	5686	5898	6052	7858	7427	6952	6810	7018	7074	7946	7549	7292	7354	7476	7536	7952	7904	7834	7766	7724	7718
	MN2	7952	7843	7432	6526	5863	5488	7922	5194	4782	5076	5501	5666	7944	7272	6673	6616	6885	6956	7938	7050	6910	7138	7453	7568	7950	7889	7795	7692	7641	7666
	Minimal	7952	7841	7420	6521	5877	5550	7948	6028	5075	5196	5515	5674	7863	7206	6693	6609	6831	6868	7944	7474	7130	7262	7468	7538	7950	7891	7811	7718	7665	7668
	ANCA1	7948	7842	7421	6528	5900	5634	7948	6878	5618	5390	5726	5914	7940	7359	6774	6699	6906	6939	7942	7680	7512	7506	7532	7554	7946	7906	7846	7770	7730	7705
	RCC1	7950	7875	7560	6786	6204	5842	7938	5830	5128	5346	5794	6065	7948	7405	6814	6784	7013	7100	7944	7618	7416	7424	7494	7548	7946	7907	7850	7776	7740	7725
	NO1	7954	7878	7538	6702	6096	5757	7948	6109	5144	5238	5634	5900	7950	7497	7282	7392	7552	7533	7948	7795	7600	7538	7544	7558	7950	7910	7844	7768	7730	7705
	NO2	7954	7864	7496	6612	5968	5580	7930	5432	4986	5206	5616	5853	7946	7398	7048	7172	7375	7384	7944	7635	7327	7308	7438	7500	7950	7901	7830	7752	7712	7689
	NO3	7952	7873	7544	6731	6122	5741	7942	5736	5118	5292	5725	6006	7946	7476	7055	7160	7362	7378	7948	7760	7542	7474	7489	7516	7948	7905	7846	7776	7741	7721
	NO4	7952	7864	7504	6705	6112	5830	7923	5614	5202	5460	5910	6187	7950	7132	6480	6614	7004	7118	7948	6996	6728	7188	7448	7528	7952	7910	7848	7778	7744	7734
	NO5	7952	7866	7516	6696	6090	5780	7943	5976	5241	5426	5888	6180	7946	7522	7122	7242	7446	7462	7948	7872	7741	7622	7565	7548	7948	7914	7859	7793	7761	7742
	NO6	7950	7882	7604	6888	6330	5944	7944	6154	5342	5524	6002	6290	7942	7375	6834	6896	7160	7214	7944	7866	7758	7674	7604	7568	7944	7911	7866	7812	7778	7758
	NO7	7948	7863	7530	6744	6155	5836	7942	6235	5362	5528	5997	6282	7942	7378	6827	6888	7148	7198	7944	7834	7714	7636	7576	7552	7942	7911	7866	7808	7774	7754
	NO8	7948	7859	7514	6712	6116	5804	7942	6209	5343	5520	5990	6274	7942	7331	6778	6858	7128	7180	7944	7793	7660	7598	7558	7540	7944	7911	7864	7806	7772	7754
	NO9	7954	7866	7518	6705	6090	5709	7938	5652	5086	5336	5754	5963	7728	7318	6866	6800	6949	6988	7944	7680	7468	7492	7552	7580	7950	7904	7834	7754	7712	7699

## Sheet: Gap
	Sample	Series1						Series2						Series3						Series4						Series5
		I1	I2	I3	I4	I5	I6	I1	I2	I3	I4	I5	I6	I1	I2	I3	I4	I5	I6	I1	I2	I3	I4	I5	I6	I1	I2	I3	I4	I5	I6
		Gap	Gap	Gap	Gap	Gap	Gap	Gap	Gap	Gap	Gap	Gap	Gap	Gap	Gap	Gap	Gap	Gap	Gap	Gap	Gap	Gap	Gap	Gap	Gap	Gap	Gap	Gap	Gap	Gap	Gap
	Bladder1	29	98	386	852	619	430	30	1483	1288	886	493	320	23	562	518	416	184	126	28	256	250	190	118	82	25	48	70	72	44	23
	Bladder2	29	90	370	838	614	430	30	1950	1304	892	489	312	28	686	647	516	237	155	26	262	268	202	121	86	28	50	68	70	41	26
	Bladder3	26	63	265	702	562	412	31	2211	1307	879	464	287	27	487	485	338	140	95	26	49	90	132	113	95	24	39	55	61	30	21
	Bladder4	27	77	319	780	587	421	30	2249	1320	896	487	313	24	600	557	432	211	149	23	224	190	159	106	82	24	43	61	68	32	20
	Bladder5	29	76	313	764	580	414	30	1620	1294	881	474	304	26	611	550	402	204	144	26	156	162	154	114	90	26	36	55	63	34	23
	Bladder6	27	90	361	811	601	415	27	1780	1295	879	474	298	26	596	560	415	208	138	25	192	188	171	122	94	24	38	55	63	32	20
	Bladder7	26	99	375	839	621	428	31	1837	1290	880	474	308	27	504	548	420	189	154	27	255	214	167	111	82	27	38	55	71	35	22
	Bladder8	26	96	371	824	612	426	28	1648	1275	874	470	304	27	507	546	420	203	156	25	238	206	173	115	86	27	35	54	69	35	22
	Bladder9	22	102	398	870	636	442	29	1936	1314	907	516	343	2	414	476	382	177	121	24	339	310	192	100	67	25	50	73	83	43	26
	Bladder10	23	102	414	887	631	436	26	1109	1244	884	501	334	22	396	474	436	218	154	25	378	347	237	126	88	24	42	70	83	43	24
	Bladder11	26	115	452	938	640	428	27	1019	1262	920	522	351	21	367	460	435	216	160	25	590	440	256	116	74	24	50	69	78	40	20
	Bladder12	29	110	441	914	613	409	30	822	1174	884	488	320	29	306	430	402	204	147	25	326	239	174	99	68	27	36	48	60	32	19
	Bladder13	27	86	348	784	576	398	25	148	587	718	442	289	25	158	230	230	144	122	25	283	216	162	108	86	26	28	47	58	32	19
	Bladder14	27	80	338	770	572	396	25	132	564	702	438	282	25	156	230	224	140	118	26	249	198	154	108	86	26	24	42	56	36	20
	Bladder15	27	88	352	805	590	406	27	336	745	797	454	292	28	150	199	197	138	128	28	174	185	174	131	102	30	29	45	55	32	22
	Prostate1	27	99	395	865	619	426	28	1430	1276	870	471	299	26	598	636	500	228	151	25	214	234	198	128	91	23	41	61	64	34	22
	Prostate2	30	80	318	774	594	426	30	2026	1319	898	486	312	26	600	534	423	212	144	26	208	188	153	106	82	28	40	61	69	32	20
	Prostate3	26	99	397	878	629	432	27	1680	1307	906	514	343	7	560	498	393	176	115	25	264	224	160	99	73	26	47	69	78	45	23
	Prostate4	27	101	380	839	622	431	32	2058	1304	890	481	317	26	502	538	420	198	152	28	260	207	164	104	79	29	42	60	71	34	24
	Prostate5	25	82	344	812	595	416	30	2497	1304	869	470	294	29	706	598	498	236	154	29	833	508	288	154	104	27	33	48	72	37	23
	Prostate6	26	118	454	934	630	416	27	814	1178	896	498	332	24	306	425	404	202	150	23	366	285	200	100	69	24	40	52	60	32	18
	Prostate7	27	113	414	898	663	459	37	2848	1374	950	535	357	25	423	528	432	222	145	33	726	380	222	109	73	25	50	70	96	28	20
	Prostate8	28	83	359	852	619	430	35	2438	1316	900	483	312	24	255	374	376	186	128	31	965	458	242	112	74	25	40	69	81	40	22
	Prostate9	30	70	301	743	566	404	30	1438	1233	871	467	290	29	301	378	368	189	134	28	307	208	155	104	78	29	32	49	61	32	18
	Prostate10	30	82	334	778	586	410	28	1154	1182	863	464	292	28	246	325	335	180	136	28	242	184	146	100	79	28	26	45	54	33	18
	Prostate11	25	93	367	800	596	412	25	667	1034	855	473	315	27	255	348	343	184	140	29	401	290	201	120	84	26	30	53	66	32	21
	Prostate12	25	90	359	808	590	404	25	204	711	786	458	298	28	202	283	292	168	135	24	248	198	155	106	80	25	26	45	57	32	19
	Prostate13	27	74	314	779	574	405	28	1117	1192	860	463	294	30	216	261	240	151	126	28	344	276	230	144	102	28	34	52	68	34	18
	Prostate14	30	96	412	886	615	412	27	303	915	846	480	322	29	125	173	186	128	126	30	341	294	224	139	96	29	39	68	78	41	23
	Prostate15	30	120	466	930	654	444	28	852	1274	940	518	359	30	162	284	262	151	129	30	1604	842	466	190	117	28	60	100	110	46	22
	Prostate16	27	115	442	894	633	429	25	175	708	800	489	337	24	96	148	166	123	138	27	447	356	266	158	115	25	38	64	78	38	22
	BPH1	27	110	431	902	630	428	26	1205	1278	887	498	328	23	560	566	438	202	137	24	280	236	177	108	77	24	42	64	78	42	24
	BPH2	27	94	385	844	600	408	25	364	860	824	454	300	0	380	496	468	224	158	26	323	274	206	124	90	26	34	52	64	34	24
	BPH3	20	98	388	864	632	430	27	1723	1310	916	512	340	12	482	556	456	200	152	26	356	372	266	134	84	24	50	72	88	49	25
	BPH4	24	96	380	820	598	416	26	514	952	860	480	316	27	313	408	404	202	144	26	929	618	340	150	94	26	44	64	78	40	24
	BPH5	30	93	374	817	600	418	27	404	872	852	472	308	26	309	437	394	190	139	27	396	292	202	119	86	26	43	61	75	41	22
	BPH6	25	89	370	807	596	416	25	336	816	847	484	326	29	237	328	340	182	140	26	348	252	171	108	78	24	38	63	69	36	20
	BPH7	25	84	349	800	583	403	25	266	739	797	452	289	26	189	266	281	167	128	25	216	186	150	106	81	25	26	42	54	32	20
	BPH8	30	83	350	790	583	406	28	493	912	833	467	306	28	223	304	289	159	121	28	459	325	211	122	85	28	38	61	71	36	20
	BPH9	29	79	349	812	589	402	26	426	846	819	464	298	27	155	212	220	142	124	27	245	186	137	94	67	26	32	53	62	32	21
	BPH10	27	80	343	774	568	393	25	150	623	755	468	325	25	166	239	241	150	132	26	232	204	160	112	86	26	34	55	66	34	20
	BPH11	27	80	336	758	555	384	28	108	490	664	445	302	25	140	212	212	135	133	26	194	184	152	111	88	26	26	43	58	30	18
	BPH12	27	74	320	744	545	378	25	94	446	626	431	288	25	134	204	202	132	133	24	155	160	140	106	88	26	24	40	52	31	21
	BPH13	30	90	356	815	593	408	27	292	748	798	456	292	28	153	202	197	140	130	27	172	184	176	128	102	29	26	46	54	33	20
	BPH14	27	103	404	858	613	416	27	144	624	747	471	320	28	91	134	151	119	134	30	395	322	248	154	115	27	33	55	70	38	23
	BPH15	30	93	385	840	602	409	27	122	561	712	458	309	28	85	132	151	114	133	30	322	286	229	148	109	27	28	52	67	36	22
	BPH16	29	90	367	818	596	410	26	120	554	705	457	307	27	88	131	149	116	131	28	314	279	224	146	109	26	26	50	62	34	23
	igA1	26	96	394	878	634	434	28	1887	1304	906	510	334	18	444	550	492	222	160	24	309	308	230	126	84	26	46	70	84	46	26
	LUPUS1	29	86	346	781	582	400	30	1147	1185	821	439	278	26	447	548	453	212	146	28	240	215	176	123	92	27	31	47	58	29	20
	LUPUS2	26	88	362	834	608	419	28	1532	1272	881	482	306	21	445	529	443	230	156	26	302	286	215	128	85	26	44	64	69	38	23
	MN1	26	96	396	852	608	418	25	566	1024	858	480	320	22	431	490	480	220	150	25	397	360	248	130	90	24	48	70	68	38	24
	MN2	27	111	411	900	657	454	27	2726	1375	960	548	368	24	670	646	468	202	132	30	888	468	299	121	64	25	61	94	101	48	22
	Minimal	26	111	421	895	640	440	26	1918	1324	913	521	344	0	714	586	481	208	136	25	470	439	280	116	74	24	59	80	91	53	28
	ANCA1	27	106	421	890	624	420	27	1070	1254	876	486	317	25	581	588	443	202	137	23	260	214	170	108	80	24	40	60	72	38	25
	RCC1	25	75	314	772	578	412	27	2108	1304	884	478	301	26	543	590	468	228	157	26	326	276	236	130	84	25	39	57	72	33	20
	NO1	25	78	337	830	603	419	27	1841	1314	884	480	299	28	455	359	262	108	86	26	157	194	170	116	86	25	42	66	74	36	23
	NO2	27	88	368	878	640	446	35	2498	1348	918	500	319	28	548	496	368	157	106	26	309	303	214	117	81	26	49	70	74	38	25
	NO3	27	81	328	811	603	429	29	2203	1313	888	474	296	25	470	488	366	155	106	23	188	219	199	134	97	23	43	59	70	32	20
	NO4	29	90	360	795	590	408	31	2312	1286	874	469	293	30	820	741	552	221	136	30	954	628	322	142	96	28	44	62	68	34	20
	NO5	26	86	350	815	602	416	29	1966	1291	868	459	284	26	424	453	323	138	96	26	76	128	166	134	104	24	34	52	64	32	18
	NO6	25	68	278	712	554	402	27	1790	1267	860	452	280	26	567	551	428	204	138	26	78	111	134	117	98	24	33	45	54	34	18
	NO7	26	85	333	782	585	408	28	1707	1266	857	452	282	24	564	557	426	202	138	26	110	138	153	126	100	26	31	45	56	31	20
	NO8	26	91	345	800	589	410	28	1735	1273	860	453	282	26	613	572	432	203	140	26	153	166	174	129	104	24	35	47	58	32	18
	NO9	25	86	348	808	612	435	31	2286	1320	902	498	323	0	592	502	352	167	112	25	264	240	162	89	65	25	46	70	80	42	26

## Sheet: Time
	Sample	Series1						Series2						Series3						Series4						Series5
		I1	I2	I3	I4	I5	I6	I1	I2	I3	I4	I5	I6	I1	I2	I3	I4	I5	I6	I1	I2	I3	I4	I5	I6	I1	I2	I3	I4	I5	I6
		Time	Time	Time	Time	Time	Time	Time	Time	Time	Time	Time	Time	Time	Time	Time	Time	Time	Time	Time	Time	Time	Time	Time	Time	Time	Time	Time	Time	Time	Time
	Bladder1	400	400	400	400	51	36	400	94	36	30	29	27	400	153	42	42	35	34	400	67	29	30	29	25	400	400	400	400	45	22
	Bladder2	400	400	400	400	57	36	400	72	35	30	30	27	400	124	48	42	40	36	400	59	29	31	26	35	400	400	400	400	45	27
	Bladder3	400	400	400	400	400	40	400	59	34	29	27	26	400	99	42	39	35	33	400	400	40	50	33	42	400	400	400	400	39	42
	Bladder4	400	400	400	400	61	38	400	61	34	30	28	27	400	202	49	40	40	41	400	57	29	34	29	30	400	400	400	400	77	27
	Bladder5	400	400	400	400	61	37	400	83	36	30	29	27	400	235	46	39	41	38	400	63	31	34	33	33	400	400	400	400	400	27
	Bladder6	400	400	400	400	56	38	400	78	35	30	29	26	400	261	49	39	39	38	400	60	30	36	29	38	400	400	400	400	89	38
	Bladder7	400	400	400	400	57	36	400	73	35	31	29	28	400	400	49	43	43	39	400	60	29	33	27	31	400	400	400	400	36	25
	Bladder8	400	400	400	400	54	39	400	82	36	31	30	30	400	400	50	40	42	40	400	62	28	35	30	33	400	400	400	400	49	35
	Bladder9	400	400	400	400	62	36	400	73	35	30	31	28	2	119	54	43	45	35	400	57	27	32	26	30	400	400	400	400	45	29
	Bladder10	400	400	400	400	50	37	400	178	41	31	30	28	400	178	59	43	48	40	400	53	29	31	29	33	400	400	400	400	48	24
	Bladder11	400	400	400	400	52	36	400	400	47	33	31	28	400	142	60	44	43	49	400	56	28	28	25	32	400	400	400	400	42	25
	Bladder12	400	400	400	400	48	34	400	400	50	31	31	27	400	400	59	45	42	40	400	52	29	31	31	29	400	400	400	400	73	33
	Bladder13	400	400	400	400	49	35	400	400	400	52	34	30	400	400	54	43	49	392	400	55	27	31	32	31	400	400	400	400	49	31
	Bladder14	400	400	400	400	52	36	400	400	400	55	35	29	400	400	56	43	47	45	400	56	27	31	31	39	400	400	400	400	400	28
	Bladder15	400	400	400	400	54	35	400	400	98	40	32	29	400	400	55	45	54	396	400	60	30	35	31	31	400	400	400	400	64	34
	Prostate1	400	400	400	400	50	36	400	94	37	30	32	26	400	140	49	43	36	32	400	63	32	32	32	29	400	400	400	400	56	25
	Prostate2	400	400	400	400	62	37	400	69	35	31	28	27	400	212	47	40	41	37	400	63	30	33	30	37	400	400	400	400	46	37
	Prostate3	400	400	400	400	56	36	400	85	37	32	30	31	400	144	47	41	41	40	400	65	29	36	27	36	400	400	400	400	45	27
	Prostate4	400	400	400	400	58	38	400	67	35	31	30	28	400	400	49	45	49	37	400	59	28	31	28	36	400	400	400	400	38	27
	Prostate5	400	400	400	400	57	35	400	53	34	28	27	25	400	91	46	45	47	44	400	52	27	29	31	35	400	400	400	400	45	35
	Prostate6	400	400	400	400	50	34	400	400	51	32	31	28	400	400	57	47	42	43	400	53	28	31	25	35	400	400	400	400	400	25
	Prostate7	400	400	400	400	59	37	400	51	35	32	34	34	400	271	87	44	44	43	400	39	26	27	41	29	400	400	203	267	22	43
	Prostate8	400	400	400	400	55	35	400	58	34	31	30	28	400	400	59	46	48	41	400	42	24	25	23	30	400	400	400	400	48	23
	Prostate9	400	400	400	400	65	37	400	86	38	32	30	27	400	400	55	45	61	41	400	52	26	35	36	32	400	400	400	400	400	29
	Prostate10	400	400	400	400	57	38	400	99	41	32	30	32	400	400	58	46	41	47	400	57	28	39	30	35	400	400	400	400	400	32
	Prostate11	400	400	400	400	58	36	400	400	53	35	31	31	400	400	58	44	43	51	400	53	27	29	29	30	400	400	400	400	38	28
	Prostate12	400	400	400	400	52	35	400	400	400	46	33	30	400	400	60	46	46	43	400	57	32	33	33	31	400	400	400	400	400	26
	Prostate13	400	400	400	400	55	36	400	116	40	32	32	30	400	400	54	45	47	64	400	54	29	35	32	31	400	400	400	400	37	18
	Prostate14	400	400	400	400	50	37	400	400	400	38	30	32	400	400	52	46	48	382	400	55	27	29	29	32	400	400	400	400	32	30
	Prostate15	400	400	400	400	49	36	400	400	59	34	32	33	400	400	70	44	67	61	400	44	26	28	23	30	400	400	400	204	27	24
	Prostate16	400	400	400	400	49	36	400	400	400	52	34	36	400	400	58	45	49	399	400	55	28	29	27	36	400	400	400	400	33	28
	BPH1	400	400	400	400	50	37	400	159	41	30	30	29	400	400	55	45	38	37	400	59	30	35	30	37	400	400	400	400	43	29
	BPH2	400	400	400	400	47	36	400	400	400	37	30	29	1	400	54	45	39	42	400	62	30	31	28	36	400	400	400	400	37	33
	BPH3	400	400	400	400	60	36	400	83	36	31	29	31	400	279	56	42	53	41	400	61	29	30	30	35	400	400	400	400	53	24
	BPH4	400	400	400	400	55	36	400	400	66	37	32	33	400	400	60	44	43	42	400	52	27	28	28	33	400	400	400	400	37	33
	BPH5	400	400	400	400	55	36	400	400	66	37	32	33	400	400	60	44	43	42	400	52	27	28	28	33	400	400	400	400	37	33
	BPH6	400	400	400	400	52	37	400	400	400	39	33	32	400	400	60	47	43	43	400	56	28	28	27	30	400	400	400	400	43	22
	BPH7	400	400	400	400	51	37	400	400	400	41	32	30	400	400	60	46	46	43	400	56	31	33	32	30	400	400	400	400	400	43
	BPH8	400	400	400	400	52	36	400	400	62	37	33	30	400	400	54	44	41	43	400	49	26	28	31	31	400	400	400	400	31	22
	BPH9	400	400	400	400	53	35	400	400	66	35	32	29	400	400	56	43	54	62	400	61	27	29	28	29	400	400	400	400	35	24
	BPH10	400	400	400	400	51	37	400	400	400	55	34	33	400	400	60	42	51	390	400	57	31	32	34	31	400	400	400	400	33	25
	BPH11	400	400	400	400	51	35	400	400	400	60	39	31	400	400	63	45	47	384	400	57	29	34	39	32	400	400	400	400	39	23
	BPH12	400	400	400	400	48	34	400	400	400	73	37	34	400	400	56	41	48	399	400	63	32	31	35	37	400	400	400	400	400	63
	BPH13	400	400	400	400	52	36	400	400	400	40	31	29	400	400	52	47	53	377	400	58	30	36	30	32	400	400	400	400	400	28
	BPH14	400	400	400	400	52	35	400	400	400	64	34	31	400	400	62	44	69	377	400	55	28	32	28	33	400	400	400	400	69	31
	BPH15	400	400	400	400	49	35	400	400	400	60	33	32	400	400	58	48	49	398	400	55	30	30	29	30	400	400	400	400	43	43
	BPH16	400	400	400	400	52	37	400	400	400	56	36	31	400	400	53	42	54	390	400	54	29	31	29	31	400	400	400	400	53	31
	igA1	400	400	400	400	56	37	400	80	35	31	29	26	400	161	62	49	40	40	400	59	28	32	28	33	400	400	400	400	38	26
	LUPUS1	400	400	400	400	54	37	400	100	41	30	29	28	400	400	52	43	37	37	400	60	29	30	33	37	400	400	400	400	63	28
	LUPUS2	400	400	400	400	58	36	400	88	37	30	30	26	400	248	58	43	43	39	400	58	31	33	30	31	400	400	400	400	43	25
	MN1	400	400	400	400	50	35	400	400	61	34	31	29	400	158	55	46	39	41	400	62	28	29	28	31	400	400	400	400	37	29
	MN2	400	400	400	400	58	42	400	56	34	32	33	34	400	170	59	42	41	44	400	50	26	28	26	45	400	400	400	400	35	22
	Minimal	400	400	400	400	52	37	400	78	35	31	29	28	1	125	57	45	38	39	400	63	28	30	26	27	400	400	400	400	45	28
	ANCA1	400	400	400	400	54	38	400	400	43	31	29	27	400	304	52	45	37	34	400	68	28	29	28	32	400	400	400	400	47	32
	RCC1	400	400	400	400	55	38	400	65	35	30	29	30	400	400	54	45	42	44	400	54	28	38	30	34	400	400	400	400	39	30
	NO1	400	400	400	400	56	39	400	81	35	29	28	28	400	82	39	40	39	376	400	400	31	33	30	33	400	400	400	400	58	28
	NO2	400	400	400	400	60	36	400	54	33	29	28	26	400	86	44	40	34	33	400	400	29	28	26	30	400	400	400	400	54	29
	NO3	400	400	400	400	66	37	400	61	34	29	28	26	400	111	44	43	35	33	400	66	31	34	28	31	400	400	400	400	52	27
	NO4	400	400	400	400	54	37	400	52	33	31	29	27	400	132	47	42	41	39	400	52	25	28	27	31	400	400	400	400	34	30
	NO5	400	400	400	400	55	36	400	66	34	29	29	25	400	127	43	41	34	30	400	73	34	48	33	36	400	400	400	400	52	27
	NO6	400	400	400	400	61	36	400	72	35	31	28	27	400	226	47	39	40	34	400	63	31	39	32	36	400	400	400	400	400	31
	NO7	400	400	400	400	57	36	400	77	37	30	29	26	400	239	44	39	37	32	400	68	37	43	33	32	400	400	400	400	400	48
	NO8	400	400	400	400	57	36	400	77	36	30	29	27	400	217	47	39	38	33	400	66	30	36	29	34	400	400	400	400	400	27
	NO9	400	400	400	400	60	36	400	60	34	30	33	27	1	131	53	45	38	38	400	65	29	30	33	31	400	400	400	400	54	37

## Sheet: Slope
Sample	Series1						Series2						Series3						Series4						Series5
	I1	I2	I3	I4	I5	I6	I1	I2	I3	I4	I5	I6	I1	I2	I3	I4	I5	I6	I1	I2	I3	I4	I5	I6	I1	I2	I3	I4	I5	I6
	slope	slope	slope	slope	slope	slope	slope	slope	slope	slope	slope	slope	slope	slope	slope	slope	slope	slope	slope	slope	slope	slope	slope	slope	slope	slope	slope	slope	slope	slope
Bladder1	0.0725	0.245	0.965	2.13	12.1373	11.9444	0.075	15.7766	35.7778	29.5333	17	11.8519	0.0575	3.6732	12.3333	9.90476	5.25714	3.70588	0.07	3.8209	8.62069	6.33333	4.06897	3.28	0.0625	0.12	0.175	0.18	0.977778	1.04545
Bladder2	0.0725	0.225	0.925	2.095	10.7719	11.9444	0.075	27.0833	37.2571	29.7333	16.3	11.5556	0.07	5.53226	13.4792	12.2857	5.925	4.30556	0.065	4.44068	9.24138	6.51613	4.65385	2.45714	0.07	0.125	0.17	0.175	0.911111	0.962963
Bladder3	0.065	0.1575	0.6625	1.755	1.405	10.3	0.0775	37.4746	38.4412	30.3103	17.1852	11.0385	0.0675	4.91919	11.5476	8.66667	4	2.87879	0.065	0.1225	2.25	2.64	3.42424	2.2619	0.06	0.0975	0.1375	0.1525	0.769231	0.5
Bladder4	0.0675	0.1925	0.7975	1.95	9.62295	11.0789	0.075	36.8689	38.8235	29.8667	17.3929	11.5926	0.06	2.9703	11.3673	10.8	5.275	3.63415	0.0575	3.92982	6.55172	4.67647	3.65517	2.73333	0.06	0.1075	0.1525	0.17	0.415584	0.740741
Bladder5	0.0725	0.19	0.7825	1.91	9.5082	11.1892	0.075	19.5181	35.9444	29.3667	16.3448	11.2593	0.065	2.6	11.9565	10.3077	4.97561	3.78947	0.065	2.47619	5.22581	4.52941	3.45455	2.72727	0.065	0.09	0.1375	0.1575	0.085	0.851852
Bladder6	0.0675	0.225	0.9025	2.0275	10.7321	10.9211	0.0675	22.8205	37	29.3	16.3448	11.4615	0.065	2.28352	11.4286	10.641	5.33333	3.63158	0.0625	3.2	6.26667	4.75	4.2069	2.47368	0.06	0.095	0.1375	0.1575	0.359551	0.526316
Bladder7	0.065	0.2475	0.9375	2.0975	10.8947	11.8889	0.0775	25.1644	36.8571	28.3871	16.3448	11	0.0675	1.26	11.1837	9.76744	4.39535	3.94872	0.0675	4.25	7.37931	5.06061	4.11111	2.64516	0.0675	0.095	0.1375	0.1775	0.972222	0.88
Bladder8	0.065	0.24	0.9275	2.06	11.3333	10.9231	0.07	20.0976	35.4167	28.1935	15.6667	10.1333	0.0675	1.2675	10.92	10.5	4.83333	3.9	0.0625	3.83871	7.35714	4.94286	3.83333	2.60606	0.0675	0.0875	0.135	0.1725	0.714286	0.628571
Bladder9	0.055	0.255	0.995	2.175	10.2581	12.2778	0.0725	26.5205	37.5429	30.2333	16.6452	12.25	1	3.47899	8.81481	8.88372	3.93333	3.45714	0.06	5.94737	11.4815	6	3.84615	2.23333	0.0625	0.125	0.1825	0.2075	0.955556	0.896552
Bladder10	0.0575	0.255	1.035	2.2175	12.62	11.7838	0.065	6.23034	30.3415	28.5161	16.7	11.9286	0.055	2.22472	8.0339	10.1395	4.54167	3.85	0.0625	7.13208	11.9655	7.64516	4.34483	2.66667	0.06	0.105	0.175	0.2075	0.895833	1
Bladder11	0.065	0.2875	1.13	2.345	12.3077	11.8889	0.0675	2.5475	26.8511	27.8788	16.8387	12.5357	0.0525	2.58451	7.66667	9.88636	5.02326	3.26531	0.0625	10.5357	15.7143	9.14286	4.64	2.3125	0.06	0.125	0.1725	0.195	0.952381	0.8
Bladder12	0.0725	0.275	1.1025	2.285	12.7708	12.0294	0.075	2.055	23.48	28.5161	15.7419	11.8519	0.0725	0.765	7.28814	8.93333	4.85714	3.675	0.0625	6.26923	8.24138	5.6129	3.19355	2.34483	0.0675	0.09	0.12	0.15	0.438356	0.575758
Bladder13	0.0675	0.215	0.87	1.96	11.7551	11.3714	0.0625	0.37	1.4675	13.8077	13	9.63333	0.0625	0.395	4.25926	5.34884	2.93878	0.311224	0.0625	5.14545	8	5.22581	3.375	2.77419	0.065	0.07	0.1175	0.145	0.653061	0.612903
Bladder14	0.0675	0.2	0.845	1.925	11	11	0.0625	0.33	1.41	12.7636	12.5143	9.72414	0.0625	0.39	4.10714	5.2093	2.97872	2.62222	0.065	4.44643	7.33333	4.96774	3.48387	2.20513	0.065	0.06	0.105	0.14	0.09	0.714286
Bladder15	0.0675	0.22	0.88	2.0125	10.9259	11.6	0.0675	0.84	7.60204	19.925	14.1875	10.069	0.07	0.375	3.61818	4.37778	2.55556	0.323232	0.07	2.9	6.16667	4.97143	4.22581	3.29032	0.075	0.0725	0.1125	0.1375	0.5	0.647059
Prostate1	0.0675	0.2475	0.9875	2.1625	12.38	11.8333	0.07	15.2128	34.4865	29	14.7188	11.5	0.065	4.27143	12.9796	11.6279	6.33333	4.71875	0.0625	3.39683	7.3125	6.1875	4	3.13793	0.0575	0.1025	0.1525	0.16	0.607143	0.88
Prostate2	0.075	0.2	0.795	1.935	9.58065	11.5135	0.075	29.3623	37.6857	28.9677	17.3571	11.5556	0.065	2.83019	11.3617	10.575	5.17073	3.89189	0.065	3.30159	6.26667	4.63636	3.53333	2.21622	0.07	0.1	0.1525	0.1725	0.695652	0.540541
Prostate3	0.065	0.2475	0.9925	2.195	11.2321	12	0.0675	19.7647	35.3243	28.3125	17.1333	11.0645	0.0175	3.88889	10.5957	9.58537	4.29268	2.875	0.0625	4.06154	7.72414	4.44444	3.66667	2.02778	0.065	0.1175	0.1725	0.195	1	0.851852
Prostate4	0.0675	0.2525	0.95	2.0975	10.7241	11.3421	0.08	30.7164	37.2571	28.7097	16.0333	11.3214	0.065	1.255	10.9796	9.33333	4.04082	4.10811	0.07	4.40678	7.39286	5.29032	3.71429	2.19444	0.0725	0.105	0.15	0.1775	0.894737	0.888889
Prostate5	0.0625	0.205	0.86	2.03	10.4386	11.8857	0.075	47.1132	38.3529	31.0357	17.4074	11.76	0.0725	7.75824	13	11.0667	5.02128	3.5	0.0725	16.0192	18.8148	9.93103	4.96774	2.97143	0.0675	0.0825	0.12	0.18	0.822222	0.657143
Prostate6	0.065	0.295	1.135	2.335	12.6	12.2353	0.0675	2.035	23.098	28	16.0645	11.8571	0.06	0.765	7.45614	8.59574	4.80952	3.48837	0.0575	6.90566	10.1786	6.45161	4	1.97143	0.06	0.1	0.13	0.15	0.08	0.72
Prostate7	0.0675	0.2825	1.035	2.245	11.2373	12.4054	0.0925	55.8431	39.2571	29.6875	15.7353	10.5	0.0625	1.56089	6.06897	9.81818	5.04545	3.37209	0.0825	18.6154	14.6154	8.22222	2.65854	2.51724	0.0625	0.125	0.344828	0.359551	1.27273	0.465116
Prostate8	0.07	0.2075	0.8975	2.13	11.2545	12.2857	0.0875	42.0345	38.7059	29.0323	16.1	11.1429	0.06	0.6375	6.33898	8.17391	3.875	3.12195	0.0775	22.9762	19.0833	9.68	4.86957	2.46667	0.0625	0.1	0.1725	0.2025	0.833333	0.956522
Prostate9	0.075	0.175	0.7525	1.8575	8.70769	10.9189	0.075	16.7209	32.4474	27.2188	15.5667	10.7407	0.0725	0.7525	6.87273	8.17778	3.09836	3.26829	0.07	5.90385	8	4.42857	2.88889	2.4375	0.0725	0.08	0.1225	0.1525	0.08	0.62069
Prostate10	0.075	0.205	0.835	1.945	10.2807	10.7895	0.07	11.6566	28.8293	26.9688	15.4667	9.125	0.07	0.615	5.60345	7.28261	4.39024	2.89362	0.07	4.24561	6.57143	3.74359	3.33333	2.25714	0.07	0.065	0.1125	0.135	0.0825	0.5625
Prostate11	0.0625	0.2325	0.9175	2	10.2759	11.4444	0.0625	1.6675	19.5094	24.4286	15.2581	10.1613	0.0675	0.6375	6	7.79545	4.27907	2.7451	0.0725	7.56604	10.7407	6.93103	4.13793	2.8	0.065	0.075	0.1325	0.165	0.842105	0.75
Prostate12	0.0625	0.225	0.8975	2.02	11.3462	11.5429	0.0625	0.51	1.7775	17.087	13.8788	9.93333	0.07	0.505	4.71667	6.34783	3.65217	3.13953	0.06	4.35088	6.1875	4.69697	3.21212	2.58065	0.0625	0.065	0.1125	0.1425	0.08	0.730769
Prostate13	0.0675	0.185	0.785	1.9475	10.4364	11.25	0.07	9.62931	29.8	26.875	14.4688	9.8	0.075	0.54	4.83333	5.33333	3.21277	1.96875	0.07	6.37037	9.51724	6.57143	4.5	3.29032	0.07	0.085	0.13	0.17	0.918919	1
Prostate14	0.075	0.24	1.03	2.215	12.3	11.1351	0.0675	0.7575	2.2875	22.2632	16	10.0625	0.0725	0.3125	3.32692	4.04348	2.66667	0.329843	0.075	6.2	10.8889	7.72414	4.7931	3	0.0725	0.0975	0.17	0.195	1.28125	0.766667
Prostate15	0.075	0.3	1.165	2.325	13.3469	12.3333	0.07	2.13	21.5932	27.6471	16.1875	10.8788	0.075	0.405	4.05714	5.95455	2.25373	2.11475	0.075	36.4545	32.3846	16.6429	8.26087	3.9	0.07	0.15	0.25	0.539216	1.7037	0.916667
Prostate16	0.0675	0.2875	1.105	2.235	12.9184	11.9167	0.0625	0.4375	1.77	15.3846	14.3824	9.36111	0.06	0.24	2.55172	3.68889	2.5102	0.345865	0.0675	8.12727	12.7143	9.17241	5.85185	3.19444	0.0625	0.095	0.16	0.195	1.15152	0.785714
BPH1	0.0675	0.275	1.0775	2.255	12.6	11.5676	0.065	7.57862	31.1707	29.5667	16.6	11.3103	0.0575	1.4	10.2909	9.73333	5.31579	3.7027	0.06	4.74576	7.86667	5.05714	3.6	2.08108	0.06	0.105	0.16	0.195	0.976744	0.827586
BPH2	0.0675	0.235	0.9625	2.11	12.766	11.3333	0.0625	0.91	2.15	22.2703	15.1333	10.3448	0	0.95	9.18519	10.4	5.74359	3.7619	0.065	5.20968	9.13333	6.64516	4.42857	2.5	0.065	0.085	0.13	0.16	0.918919	0.727273
BPH3	0.05	0.245	0.97	2.16	10.5333	11.9444	0.0675	20.759	36.3889	29.5484	17.6552	10.9677	0.03	1.7276	9.92857	10.8571	3.77358	3.70732	0.065	5.83607	12.8276	8.86667	4.46667	2.4	0.06	0.125	0.18	0.22	0.924528	1.04167
BPH4	0.06	0.24	0.95	2.05	10.8727	11.5556	0.065	1.285	14.4242	23.2432	15	9.57576	0.0675	0.7825	6.8	9.18182	4.69767	3.42857	0.065	17.8654	22.8889	12.1429	5.35714	2.84848	0.065	0.11	0.16	0.195	1.08108	0.727273
BPH5	0.075	0.2325	0.935	2.0425	10.9091	11.6111	0.0675	1.01	13.2121	23.027	14.75	9.33333	0.065	0.7725	7.28333	8.95455	4.4186	3.30952	0.0675	7.61538	10.8148	7.21429	4.25	2.60606	0.065	0.1075	0.1525	0.1875	1.10811	0.666667
BPH6	0.0625	0.2225	0.925	2.0175	11.4615	11.2432	0.0625	0.84	2.04	21.7179	14.6667	10.1875	0.0725	0.5925	5.46667	7.23404	4.23256	3.25581	0.065	6.21429	9	6.10714	4	2.6	0.06	0.095	0.1575	0.1725	0.837209	0.909091
BPH7	0.0625	0.21	0.8725	2	11.4314	10.8919	0.0625	0.665	1.8475	19.439	14.125	9.63333	0.065	0.4725	4.43333	6.1087	3.63043	2.97674	0.0625	3.85714	6	4.54545	3.3125	2.7	0.0625	0.065	0.105	0.135	0.08	0.465116
BPH8	0.075	0.2075	0.875	1.975	11.2115	11.2778	0.07	1.2325	14.7097	22.5135	14.1515	10.2	0.07	0.5575	5.62963	6.56818	3.87805	2.81395	0.07	9.36735	12.5	7.53571	3.93548	2.74194	0.07	0.095	0.1525	0.1775	1.16129	0.909091
BPH9	0.0725	0.1975	0.8725	2.03	11.1132	11.4857	0.065	1.065	12.8182	23.4	14.5	10.2759	0.0675	0.3875	3.78571	5.11628	2.62963	2	0.0675	4.01639	6.88889	4.72414	3.35714	2.31034	0.065	0.08	0.1325	0.155	0.914286	0.875
BPH10	0.0675	0.2	0.8575	1.935	11.1373	10.6216	0.0625	0.375	1.5575	13.7273	13.7647	9.84848	0.0625	0.415	3.98333	5.7381	2.94118	0.338462	0.065	4.07018	6.58065	5	3.29412	2.77419	0.065	0.085	0.1375	0.165	1.0303	0.8
BPH11	0.0675	0.2	0.84	1.895	10.8824	10.9714	0.07	0.27	1.225	11.0667	11.4103	9.74194	0.0625	0.35	3.36508	4.71111	2.87234	0.346354	0.065	3.40351	6.34483	4.47059	2.84615	2.75	0.065	0.065	0.1075	0.145	0.769231	0.782609
BPH12	0.0675	0.185	0.8	1.86	11.3542	11.1176	0.0625	0.235	1.115	8.57534	11.6486	8.47059	0.0625	0.335	3.64286	4.92683	2.75	0.333333	0.06	2.46032	5	4.51613	3.02857	2.37838	0.065	0.06	0.1	0.13	0.0775	0.333333
BPH13	0.075	0.225	0.89	2.0375	11.4038	11.3333	0.0675	0.73	1.87	19.95	14.7097	10.069	0.07	0.3825	3.88462	4.19149	2.64151	0.344828	0.0675	2.96552	6.13333	4.88889	4.26667	3.1875	0.0725	0.065	0.115	0.135	0.0825	0.714286
BPH14	0.0675	0.2575	1.01	2.145	11.7885	11.8857	0.0675	0.36	1.56	11.6719	13.8529	10.3226	0.07	0.2275	2.16129	3.43182	1.72464	0.355438	0.075	7.18182	11.5	7.75	5.5	3.48485	0.0675	0.0825	0.1375	0.175	0.550725	0.741935
BPH15	0.075	0.2325	0.9625	2.1	12.2857	11.6857	0.0675	0.305	1.4025	11.8667	13.8788	9.65625	0.07	0.2125	2.27586	3.14583	2.32653	0.334171	0.075	5.85455	9.53333	7.63333	5.10345	3.63333	0.0675	0.07	0.13	0.1675	0.837209	0.511628
BPH16	0.0725	0.225	0.9175	2.045	11.4615	11.0811	0.065	0.3	1.385	12.5893	12.6944	9.90323	0.0675	0.22	2.4717	3.54762	2.14815	0.335897	0.07	5.81481	9.62069	7.22581	5.03448	3.51613	0.065	0.065	0.125	0.155	0.641509	0.741935
igA1	0.065	0.24	0.985	2.195	11.3214	11.7297	0.07	23.5875	37.2571	29.2258	17.5862	12.8462	0.045	2.75776	8.87097	10.0408	5.55	4	0.06	5.23729	11	7.1875	4.5	2.54545	0.065	0.115	0.175	0.21	1.21053	1
LUPUS1	0.0725	0.215	0.865	1.9525	10.7778	10.8108	0.075	11.47	28.9024	27.3667	15.1379	9.92857	0.065	1.1175	10.5385	10.5349	5.72973	3.94595	0.07	4	7.41379	5.86667	3.72727	2.48649	0.0675	0.0775	0.1175	0.145	0.460317	0.714286
LUPUS2	0.065	0.22	0.905	2.085	10.4828	11.6389	0.07	17.4091	34.3784	29.3667	16.0667	11.7692	0.0525	1.79435	9.12069	10.3023	5.34884	4	0.065	5.2069	9.22581	6.51515	4.26667	2.74194	0.065	0.11	0.16	0.1725	0.883721	0.92
MN1	0.065	0.24	0.99	2.13	12.16	11.9429	0.0625	1.415	16.7869	25.2353	15.4839	11.0345	0.055	2.72785	8.90909	10.4348	5.64103	3.65854	0.0625	6.40323	12.8571	8.55172	4.64286	2.90323	0.06	0.12	0.175	0.17	1.02703	0.827586
MN2	0.0675	0.2775	1.0275	2.25	11.3276	10.8095	0.0675	48.6786	40.4412	30	16.6061	10.8235	0.06	3.94118	10.9492	11.1429	4.92683	3	0.075	17.76	18	10.6786	4.65385	1.42222	0.0625	0.1525	0.235	0.2525	1.37143	1
Minimal	0.065	0.2775	1.0525	2.2375	12.3077	11.8919	0.065	24.5897	37.8286	29.4516	17.9655	12.2857	0	5.712	10.2807	10.6889	5.47368	3.48718	0.0625	7.46032	15.6786	9.33333	4.46154	2.74074	0.06	0.1475	0.2	0.2275	1.17778	1
ANCA1	0.0675	0.265	1.0525	2.225	11.5556	11.0526	0.0675	2.675	29.1628	28.2581	16.7586	11.7407	0.0625	1.91118	11.3077	9.84444	5.45946	4.02941	0.0575	3.82353	7.64286	5.86207	3.85714	2.5	0.06	0.1	0.15	0.18	0.808511	0.78125
RCC1	0.0625	0.1875	0.785	1.93	10.5091	10.8421	0.0675	32.4308	37.2571	29.4667	16.4828	10.0333	0.065	1.3575	10.9259	10.4	5.42857	3.56818	0.065	6.03704	9.85714	6.21053	4.33333	2.47059	0.0625	0.0975	0.1425	0.18	0.846154	0.666667
NO1	0.0625	0.195	0.8425	2.075	10.7679	10.7436	0.0675	22.7284	37.5429	30.4828	17.1429	10.6786	0.07	5.54878	9.20513	6.55	2.76923	0.228723	0.065	0.3925	6.25806	5.15152	3.86667	2.60606	0.0625	0.105	0.165	0.185	0.62069	0.821429
NO2	0.0675	0.22	0.92	2.195	10.6667	12.3889	0.0875	46.2593	40.8485	31.6552	17.8571	12.2692	0.07	6.37209	11.2727	9.2	4.61765	3.21212	0.065	0.7725	10.4483	7.64286	4.5	2.7	0.065	0.1225	0.175	0.185	0.703704	0.862069
NO3	0.0675	0.2025	0.82	2.0275	9.13636	11.5946	0.0725	36.1148	38.6176	30.6207	16.9286	11.3846	0.0625	4.23423	11.0909	8.51163	4.42857	3.21212	0.0575	2.84848	7.06452	5.85294	4.78571	3.12903	0.0575	0.1075	0.1475	0.175	0.615385	0.740741
NO4	0.0725	0.225	0.9	1.9875	10.9259	11.027	0.0775	44.4615	38.9697	28.1935	16.1724	10.8519	0.075	6.21212	15.766	13.1429	5.39024	3.48718	0.075	18.3462	25.12	11.5	5.25926	3.09677	0.07	0.11	0.155	0.17	1	0.666667
NO5	0.065	0.215	0.875	2.0375	10.9455	11.5556	0.0725	29.7879	37.9706	29.931	15.8276	11.36	0.065	3.33858	10.5349	7.87805	4.05882	3.2	0.065	1.0411	3.76471	3.45833	4.06061	2.88889	0.06	0.085	0.13	0.16	0.615385	0.666667
NO6	0.0625	0.17	0.695	1.78	9.08197	11.1667	0.0675	24.8611	36.2	27.7419	16.1429	10.3704	0.065	2.50885	11.7234	10.9744	5.1	4.05882	0.065	1.2381	3.58065	3.4359	3.65625	2.72222	0.06	0.0825	0.1125	0.135	0.085	0.580645
NO7	0.065	0.2125	0.8325	1.955	10.2632	11.3333	0.07	22.1688	34.2162	28.5667	15.5862	10.8462	0.06	2.35983	12.6591	10.9231	5.45946	4.3125	0.065	1.61765	3.72973	3.55814	3.81818	3.125	0.065	0.0775	0.1125	0.14	0.0775	0.416667
NO8	0.065	0.2275	0.8625	2	10.3333	11.3889	0.07	22.5325	35.3611	28.6667	15.6207	10.4444	0.065	2.82488	12.1702	11.0769	5.34211	4.24242	0.065	2.31818	5.53333	4.83333	4.44828	3.05882	0.06	0.0875	0.1175	0.145	0.08	0.666667
NO9	0.0625	0.215	0.87	2.02	10.2	12.0833	0.0775	38.1	38.8235	30.0667	15.0909	11.963	0	4.51908	9.4717	7.82222	4.39474	2.94737	0.0625	4.06154	8.27586	5.4	2.69697	2.09677	0.0625	0.115	0.175	0.2	0.777778	0.702703
